# Supplementary material for: Multivariate Analysis of Key Taste Compounds in Soy Sauce and Model Construction for Its Saltiness Intensity
Source: Foods. 2025 Dec 5;14(24):4182. doi: 10.3390/foods14244182 (PMC12731317; doi:10.3390/foods14244182)
Supplement: Supplementary file 1 [file foods-14-04182-s001.zip]

Archive with 1 entries (1 files):
- foods-3995258-supplementary.pdf
